# Supplementary material for: Human development associated with environmental quality in China
Source: PLoS One. 2021 Feb 11;16(2):e0246677. doi: 10.1371/journal.pone.0246677 (PMC7877628; doi:10.1371/journal.pone.0246677)
Supplement: S1 File — (XLSX) [file pone.0246677.s001.xlsx]

## Sheet: Sheet1
The data used in this study were from the China Statistical Yearbook, China Environmental Yearbook, China Demographic Yearbook, China Foreign Economic Statistics Yearbook, and the National Bureau of Statistics
Province	year	EDI	EX1	EX2	EX3	EX4	EX5	EX6	HDI	LNGDP	Industrial structure (Strcu)	Pollution control intensity (Inst)	Average year of education(H)	Capital per capita (k)
Beijing	2004	0.352293	0.447599	0.0626361	0.192102	0.745354	0.101348	0.564719	0.784424	10.4472	37.5964	1.084	10.5586	5.40072
Tianjing	2004	0.45026	0.581473	0.224275	0.0680519	0.496526	0.483332	0.847899	0.741338	10.3325	53.2136	1.37256	9.64492	2.15051
Hebie	2004	0.543095	0.282399	0.327782	0.502475	0.548034	0.72064	0.877243	0.648948	9.38754	52.8605	1.07577	8.38022	0.722002
Shanxi	2004	0.709022	0.401549	0.911812	0.577884	0.676747	0.769448	0.91669	0.638413	9.12999	59.4949	1.26002	8.38335	0.832888
Inner Mongoria	2004	0.59003	0.38096	0.869817	0.535921	0.269852	0.674389	0.809243	0.637219	9.26532	49.1311	1.45672	8.16984	0.876205
Liaoning	2004	0.49775	0.550999	0.298711	0.504803	0.430772	0.542003	0.659214	0.678079	9.69492	47.7092	1.78207	8.83882	0.380603
Jilin	2004	0.357826	0.440219	0.143391	0.265441	0.122577	0.476725	0.698604	0.65787	9.28168	46.6265	1.13388	8.7992	0.53164
Heilongjiang	2004	0.40045	0.452071	0.143514	0.182761	0.461518	0.525323	0.637511	0.653022	9.49477	59.5008	1.29036	8.49193	0.473235
Shanghai	2004	0.51147	0.901438	0.214042	0.169996	0.448296	0.465743	0.869307	0.78308	10.8757	50.8467	0.870822	10.1126	3.95314
Jiangsu	2004	0.392439	0.448988	0.174314	0.0932668	0.473204	0.417182	0.74768	0.664213	9.92927	56.5865	1.36634	7.80768	1.24065
Zhejiang	2004	0.374446	0.510059	0.190847	0.0973607	0.460555	0.388626	0.59923	0.680489	10.0461	53.7668	1.35895	7.95072	1.40111
Anhui	2004	0.374198	0.15737	0.0768022	0.135538	0.169442	0.881233	0.824802	0.596643	9.00224	45.0855	0.867775	7.48732	0.175139
Fujian	2004	0.326263	0.470885	0.060235	0.232467	0.107143	0.523699	0.563148	0.640488	9.83961	48.7405	0.912664	7.49181	0.507433
Jiangxi	2004	0.419849	0.254168	0.158048	0.462174	0.274985	0.762791	0.606931	0.604779	8.99018	45.6455	0.856308	7.98311	0.356532
Shandong	2004	0.406951	0.238913	0.205103	0.139355	0.604605	0.40112	0.852611	0.65765	9.7089	56.3209	1.27747	7.94389	1.04078
Henan	2004	0.428122	0.212612	0.185647	0.165993	0.392797	0.705194	0.906489	0.622264	9.05949	51.223	0.714303	8.21924	0.457074
Hubei	2004	0.432574	0.447909	0.124417	0.160286	0.57622	0.541032	0.745577	0.625133	9.30251	47.4597	0.795279	8.09618	0.432299
Hunan	2004	0.512284	0.501815	0.221347	0.177924	0.640056	0.841307	0.691252	0.616276	9.0592	39.4567	0.514008	8.15716	0.323452
Guangdong	2004	0.35783	0.408121	0.10068	0.080682	0.562165	0.572808	0.422523	0.673333	10.0269	55.4276	0.594764	8.13014	0.906141
Guangxi	2004	0.493771	0.731893	0.341919	0.294771	0.225814	0.711283	0.656948	0.604102	9.01123	38.8018	0.931994	8.01579	0.329755
Chongqing	2004	0.53871	0.367395	0.328228	0.180551	0.828219	0.718098	0.809771	0.610297	9.02023	44.3177	1.58836	7.24658	0.715054
Sichuan	2004	0.441627	0.285326	0.207214	0.230749	0.457773	0.767577	0.701122	0.595612	8.97326	41.031	1.17091	7.45444	0.475406
Guizhou	2004	0.460933	0.012646	0.391199	0.471485	0.291502	0.833322	0.765446	0.53021	8.3533	44.8935	0.917869	6.98164	0.233964
Yunnan	2004	0.331605	0.0321695	0.0575542	0.340676	0.284474	0.623759	0.650999	0.550572	8.85858	44.4061	0.733311	6.81568	0.084386
Shaanxi	2004	0.498763	0.173833	0.327142	0.417903	0.493497	0.778118	0.802083	0.618868	8.85989	49.1353	1.1242	8.26243	0.543288
Gansu	2004	0.53903	0.184445	0.209995	0.396961	0.765633	0.729839	0.947306	0.567712	8.69611	48.6346	0.977204	7.23588	0.823634
Qinghai	2004	0.445174	0.230026	0.324001	0.743259	0.336435	0.392438	0.644882	0.563612	9.02404	48.7536	1.35164	6.80179	0.663455
Ningxia	2004	0.565516	0.443182	0.78714	0.302472	0.385105	0.587691	0.887507	0.605976	8.97486	52.0083	3.36989	7.70261	0.577276
Xinjiang	2004	0.477571	0.394668	0.336872	0.305901	0.408756	0.641347	0.777883	0.628964	9.24209	45.9091	1.71111	8.48507	0.79654
Beijing	2005	0.330385	0.277177	0.0294927	0.174746	0.779206	0.0823143	0.639377	0.793074	10.5587	29.5	1.21816	10.6858	5.92498
Tianjing	2005	0.447992	0.503143	0.222945	0.123321	0.537657	0.445781	0.855104	0.748054	10.4697	55.5	1.82813	9.5129	2.38569
Hebie	2005	0.516984	0.202838	0.293274	0.447325	0.555883	0.715077	0.88751	0.650767	9.51329	51.8	1.21253	8.16949	0.820101
Shanxi	2005	0.662729	0.2669	0.849743	0.576736	0.610803	0.753301	0.918893	0.647301	9.24866	56.3	1.14643	8.41713	0.983804
Inner Mongoria	2005	0.638609	0.376733	0.961669	0.597281	0.393528	0.666978	0.835465	0.651249	9.47881	45.5	1.74134	8.22336	1.16744
Liaoning	2005	0.519224	0.545056	0.406434	0.515536	0.428803	0.545678	0.673838	0.684615	9.81092	49.4	1.60303	8.74609	0.43785
Jilin	2005	0.392273	0.367201	0.201158	0.280319	0.257486	0.546788	0.700685	0.656029	9.3959	43.6	0.939156	8.46829	0.627221
Heilongjiang	2005	0.379468	0.325439	0.17139	0.18864	0.482258	0.450353	0.658728	0.659425	9.60452	53.9	0.846981	8.45998	0.513806
Shanghai	2005	0.463884	0.706803	0.175036	0.182974	0.467831	0.369887	0.880774	0.784922	10.981	48.6	0.952673	10.0257	4.22499
Jiangsu	2005	0.39928	0.4155	0.165582	0.0767294	0.508837	0.48259	0.746444	0.68267	10.0647	56.6	1.58237	8.13395	1.4216
Zhejiang	2005	0.363207	0.399159	0.138417	0.0772944	0.558327	0.410545	0.595496	0.676077	10.1665	53.4	1.19469	7.61371	1.55466
Anhui	2005	0.383507	0.121135	0.0939627	0.140034	0.20236	0.914755	0.828795	0.590793	9.11199	41.3	0.921466	7.0386	0.208566
Fujian	2005	0.324845	0.398735	0.0969707	0.225053	0.172686	0.508713	0.546908	0.647151	9.94936	48.7	1.23423	7.54298	0.561456
Jiangxi	2005	0.409383	0.184637	0.161542	0.458652	0.273769	0.763793	0.613902	0.601432	9.11062	47.3	0.914523	7.53133	0.426437
Shandong	2005	0.414506	0.164749	0.187099	0.136811	0.523319	0.618976	0.856083	0.660159	9.8504	57.4	1.30017	7.72186	1.25218
Henan	2005	0.438749	0.171118	0.227521	0.185047	0.463159	0.678035	0.907616	0.629059	9.19227	52.1	0.778282	7.98551	0.556888
Hubei	2005	0.412902	0.314003	0.113198	0.163147	0.584334	0.529485	0.773245	0.625649	9.41674	43.1	0.940792	7.82228	0.501353
Hunan	2005	0.492196	0.404751	0.230389	0.171413	0.646827	0.78944	0.710354	0.62331	9.16895	39.9	0.57155	7.99092	0.389277
Guangdong	2005	0.32602	0.391591	0.0813479	0.102516	0.46027	0.532987	0.387405	0.687497	10.1562	50.7	0.760284	8.36496	0.919771
Guangxi	2005	0.487052	0.678779	0.349736	0.250651	0.236078	0.722281	0.684786	0.605395	9.13521	37.1	1.03913	7.65945	0.399214
Chongqing	2005	0.484124	0.279366	0.301608	0.164932	0.633242	0.688415	0.837183	0.620617	9.12908	41	1.44764	7.39184	0.905211
Sichuan	2005	0.444073	0.178752	0.165381	0.236344	0.624772	0.729455	0.729731	0.584864	9.09194	41.5	1.06024	6.83725	0.572851
Guizhou	2005	0.435934	0.00461377	0.346101	0.546212	0.180985	0.736656	0.801038	0.528023	8.46305	41.8	0.703095	6.41815	0.276784
Yunnan	2005	0.335704	0.0136765	0.0684435	0.375798	0.252345	0.598208	0.705754	0.54355	8.94476	41.2	0.820162	6.37782	0.0861707
Shaanxi	2005	0.480808	0.129544	0.306265	0.428451	0.466228	0.747536	0.806826	0.625191	8.97856	50.3	0.927875	8.06237	0.617247
Gansu	2005	0.547803	0.155798	0.213081	0.386723	0.731339	0.848308	0.951572	0.564583	8.80765	43.4	1.05482	6.86	0.938234
Qinghai	2005	0.479808	0.32594	0.404724	0.763878	0.331177	0.401418	0.651709	0.569308	9.13916	48.7	0.975484	6.75811	0.728901
Ningxia	2005	0.614177	0.832599	0.793243	0.302103	0.290252	0.579274	0.887591	0.602592	9.07831	46.4	1.97516	7.37494	0.655786
Xinjiang	2005	0.526772	0.29054	0.304077	0.311645	0.78194	0.646301	0.826129	0.62925	9.34555	44.7	1.28639	8.20329	0.858889
Beijing	2006	0.290295	0.281964	0.0130662	0.154962	0.714536	0.0137406	0.563504	0.805481	10.6792	27.8	2.03873	10.9501	6.54986
Tianjing	2006	0.420301	0.513978	0.181285	0.121611	0.468354	0.393794	0.842781	0.758941	10.6051	57.1	0.914237	9.72924	2.65211
Hebie	2006	0.493238	0.266727	0.293128	0.357174	0.445563	0.723812	0.873024	0.655775	9.63904	52.4	1.15281	8.1301	0.957522
Shanxi	2006	0.659526	0.348915	0.81171	0.573204	0.513476	0.806573	0.903275	0.661455	9.3602	57.8	1.29545	8.69654	1.16876
Inner Mongoria	2006	0.625474	0.430472	0.848869	0.629464	0.39694	0.645408	0.801688	0.662499	9.65277	48.6	2.11963	8.19216	1.51148
Liaoning	2006	0.535594	0.610057	0.395522	0.58401	0.399797	0.538969	0.685209	0.695752	9.94019	51.1	1.56698	8.92241	0.514575
Jilin	2006	0.431432	0.461805	0.218248	0.266204	0.227998	0.726738	0.687599	0.668857	9.53567	44.8	0.989446	8.6597	0.78057
Heilongjiang	2006	0.403049	0.417581	0.181959	0.204096	0.360057	0.590049	0.664555	0.667381	9.71874	54.4	0.872533	8.53196	0.572867
Shanghai	2006	0.436678	0.841282	0.152049	0.153323	0.374725	0.24056	0.85813	0.799617	11.0943	48.5	0.891959	10.4382	4.52855
Jiangsu	2006	0.400212	0.453038	0.146592	0.101857	0.467681	0.459123	0.77298	0.692764	10.2036	56.6	1.30025	8.25266	1.64196
Zhejiang	2006	0.35019	0.433352	0.133699	0.0799298	0.487326	0.400374	0.56646	0.695612	10.2967	54	0.892581	8.06019	1.75913
Anhui	2006	0.381105	0.201765	0.0968465	0.129667	0.206609	0.877682	0.774059	0.605928	9.23244	43.1	0.850716	7.33728	0.245825
Fujian	2006	0.354713	0.480774	0.0946912	0.211163	0.201968	0.665016	0.474667	0.658921	10.0874	49.1	0.788518	7.72628	0.636979
Jiangxi	2006	0.401815	0.238775	0.167974	0.438077	0.251014	0.757348	0.557705	0.615665	9.22663	49.7	0.777923	7.71202	0.509011
Shandong	2006	0.362735	0.213469	0.166872	0.136084	0.257609	0.561404	0.840972	0.678535	9.98842	57.7	1.17853	8.09367	1.49532
Henan	2006	0.447203	0.218579	0.202292	0.182329	0.422002	0.762443	0.895572	0.638672	9.3268	53.8	0.769244	8.054	0.676238
Hubei	2006	0.458758	0.39873	0.126723	0.170923	0.510994	0.758897	0.786281	0.6449	9.54072	44.4	0.888747	8.258	0.564863
Hunan	2006	0.474186	0.526736	0.232393	0.158027	0.497281	0.756238	0.674442	0.636069	9.28406	41.6	0.702332	8.16877	0.444133
Guangdong	2006	0.322108	0.404849	0.0723118	0.0535915	0.407125	0.531924	0.462845	0.696059	10.2925	51.3	0.603285	8.43781	1.02338
Guangxi	2006	0.469648	0.734322	0.303525	0.254699	0.210661	0.741664	0.573013	0.624035	9.26273	38.9	0.86807	8.03394	0.468054
Chongqing	2006	0.46119	0.331754	0.300666	0.152334	0.5047	0.66312	0.814564	0.6316	9.24419	43	1.53817	7.57339	1.03722
Sichuan	2006	0.428096	0.212861	0.140416	0.273073	0.492164	0.713818	0.736246	0.604952	9.2168	43.7	0.818159	7.24227	0.660355
Guizhou	2006	0.411297	0.0114136	0.349026	0.484021	0.186343	0.668999	0.767978	0.54224	8.5728	43	0.846523	6.59396	0.31369
Yunnan	2006	0.391531	0.0173603	0.0736681	0.402016	0.297506	0.88938	0.669256	0.558453	9.0572	42.8	0.727156	6.66258	0.0900282
Shaanxi	2006	0.464722	0.162872	0.306903	0.386715	0.471799	0.669399	0.790642	0.641536	9.09901	53.9	0.864321	8.29885	0.719638
Gansu	2006	0.580425	0.244611	0.201585	0.415225	0.774462	0.895104	0.95156	0.571163	8.91651	45.8	1.22072	6.77738	1.05377
Qinghai	2006	0.491346	0.399552	0.406397	0.788405	0.324746	0.392237	0.636737	0.584354	9.25427	51.6	0.940632	6.99272	0.812997
Ningxia	2006	0.590289	0.720395	0.827158	0.309854	0.267473	0.5576	0.859254	0.617285	9.19787	49.2	2.93429	7.62515	0.739447
Xinjiang	2006	0.566388	0.370761	0.336978	0.299348	0.840762	0.762287	0.788192	0.639186	9.44991	48	0.765124	8.29537	0.936043
Beijing	2007	0.330269	0.257777	0	0.132879	0.836537	0	0.75442	0.814565	10.804	26.8	1.88189	11.0853	7.22765
Tianjing	2007	0.415522	0.498132	0.180598	0.101831	0.450518	0.358544	0.903507	0.765517	10.7466	57.3	1.13833	9.80771	2.99126
Hebie	2007	0.50059	0.248028	0.284808	0.370051	0.494457	0.712751	0.893446	0.66267	9.75949	52.8	1.25114	8.16702	1.12646
Shanxi	2007	0.678715	0.394024	0.808524	0.53681	0.610076	0.803169	0.919689	0.672243	9.49473	60	1.61076	8.77832	1.396
Inner Mongoria	2007	0.626878	0.406571	0.863391	0.569569	0.438579	0.6352	0.847957	0.678178	9.82756	51.8	1.409	8.35684	1.93731
Liaoning	2007	0.559943	0.619491	0.445496	0.554901	0.448609	0.560214	0.730947	0.704203	10.0756	53.1	1.12085	8.98702	0.615884
Jilin	2007	0.425315	0.432753	0.221516	0.262771	0.266295	0.639784	0.728771	0.680033	9.68495	46.8	0.963947	8.77638	0.994345
Heilongjiang	2007	0.412491	0.427686	0.207709	0.195527	0.540666	0.673189	0.43017	0.676562	9.83207	52.3	0.826513	8.69741	0.649578
Shanghai	2007	0.44168	0.831065	0.148657	0.14209	0.451399	0.152664	0.924207	0.803312	11.228	46.6	0.984711	10.4546	4.84098
Jiangsu	2007	0.414922	0.431326	0.141796	0.0876349	0.537721	0.453928	0.837128	0.703854	10.3425	55.6	1.22301	8.43308	1.89478
Zhejiang	2007	0.374363	0.437175	0.130713	0.0809086	0.585643	0.396618	0.615123	0.702499	10.4338	54	0.946112	8.10565	1.95923
Anhui	2007	0.389976	0.196626	0.0957523	0.126155	0.308758	0.796641	0.815921	0.610815	9.36259	44.7	1.1188	7.24498	0.299659
Fujian	2007	0.32712	0.364033	0.101565	0.217918	0.209613	0.510097	0.559495	0.666773	10.2289	49.2	0.842979	7.74683	0.751165
Jiangxi	2007	0.401881	0.266029	0.177128	0.414037	0.276269	0.661772	0.616052	0.637725	9.34884	51.7	0.784634	8.2467	0.603204
Shandong	2007	0.379514	0.206652	0.162202	0.112355	0.401644	0.52161	0.872624	0.687568	10.1221	56.9	1.24452	8.22551	1.74317
Henan	2007	0.462976	0.213027	0.195532	0.194715	0.536956	0.734852	0.902775	0.650141	9.46308	55.2	0.762057	8.18266	0.839133
Hubei	2007	0.486436	0.411378	0.116492	0.142371	0.692522	0.76045	0.795403	0.657877	9.67613	43	0.689139	8.42336	0.647169
Hunan	2007	0.48353	0.526397	0.240272	0.155637	0.517525	0.746813	0.714537	0.651472	9.41946	42.6	0.68393	8.41965	0.515588
Guangdong	2007	0.362359	0.508101	0.0726629	0.0770637	0.455845	0.498661	0.561822	0.708248	10.4296	51.3	0.483316	8.68016	1.13706
Guangxi	2007	0.48265	0.74465	0.288161	0.204287	0.311431	0.68625	0.661122	0.632457	9.40336	40.7	1.12392	8.03248	0.563225
Chongqing	2007	0.444786	0.292143	0.309039	0.134916	0.574903	0.558685	0.799031	0.642931	9.38916	45.9	1.3625	7.72397	1.20947
Sichuan	2007	0.42401	0.204383	0.108272	0.291338	0.538318	0.649988	0.751759	0.618632	9.34959	44.2	0.967192	7.43357	0.771542
Guizhou	2007	0.413993	0.0134308	0.369096	0.420377	0.230465	0.668911	0.781678	0.55967	8.70119	41.9	0.778128	6.84305	0.361509
Yunnan	2007	0.33857	0.0154994	0.0818944	0.372775	0.3136	0.595052	0.652601	0.568812	9.17498	43.3	0.626704	6.78506	0.0959516
Shaanxi	2007	0.496635	0.174662	0.323385	0.364668	0.58679	0.733678	0.796628	0.652613	9.23529	54.2	1.10739	8.40039	0.864481
Gansu	2007	0.527835	0.14231	0.177266	0.366666	0.638173	0.893562	0.949031	0.586401	9.03251	47.3	1.40902	7.0644	1.20743
Qinghai	2007	0.519221	0.457225	0.428017	0.798087	0.386714	0.397726	0.647554	0.597659	9.37205	53.3	1.33505	7.17867	0.90988
Ningxia	2007	0.603975	0.730991	0.851957	0.278039	0.295217	0.587079	0.880567	0.632162	9.31743	50.8	3.63885	7.82197	0.84012
Xinjiang	2007	0.621108	0.401186	0.405861	0.372918	0.950247	0.782857	0.813579	0.649618	9.56503	46.8	0.997831	8.51134	1.02147
Beijing	2008	0.281669	0.248513	0	0.164131	0.600471	0	0.676896	0.813296	10.8902	25.7	1.37562	10.9696	7.59963
Tianjing	2008	0.406999	0.485579	0.195378	0.0899601	0.421911	0.37869	0.870473	0.775113	10.8993	60.1	1.01354	9.87755	3.41404
Hebie	2008	0.491733	0.235319	0.319086	0.3568	0.446729	0.716736	0.875725	0.673195	9.85571	54.2	1.3009	8.35792	1.32261
Shanxi	2008	0.637532	0.39493	0.804239	0.54409	0.404851	0.770565	0.906514	0.680721	9.57447	61.5	1.92607	8.81059	1.62926
Inner Mongoria	2008	0.626423	0.451395	0.948503	0.581222	0.316648	0.65091	0.809862	0.690392	9.98627	55	1.58895	8.36925	2.40878
Liaoning	2008	0.555376	0.604413	0.46297	0.551294	0.475136	0.557605	0.68084	0.714419	10.1987	55.8	1.19764	9.07838	0.743552
Jilin	2008	0.449787	0.456552	0.246872	0.293724	0.288093	0.714466	0.699015	0.690102	9.83337	47.7	0.927468	8.89018	1.27077
Heilongjiang	2008	0.468203	0.449034	0.25874	0.214156	0.518676	0.712787	0.655826	0.682707	9.94361	52.5	1.1883	8.70089	0.743133
Shanghai	2008	0.446204	0.810759	0.14368	0.14007	0.452021	0.24981	0.880884	0.807106	11.3206	45.5	1.09098	10.5454	5.14447
Jiangsu	2008	0.394736	0.435492	0.158209	0.0792359	0.497099	0.440405	0.757973	0.710046	10.4585	55	1.27784	8.44295	2.17976
Zhejiang	2008	0.367515	0.427495	0.153135	0.0754014	0.572948	0.395416	0.580697	0.710084	10.53	53.9	2.42141	8.23819	2.14485
Anhui	2008	0.421996	0.172246	0.15154	0.137716	0.491828	0.778738	0.799909	0.623449	9.48215	46.6	1.57033	7.4403	0.364072
Fujian	2008	0.327004	0.397366	0.13437	0.212184	0.214715	0.477374	0.526018	0.673549	10.3511	50	0.767809	7.80386	0.878721
Jiangxi	2008	0.395646	0.253189	0.214456	0.401704	0.295866	0.618353	0.59031	0.645868	9.46751	52.7	0.562326	8.25545	0.730138
Shandong	2008	0.396706	0.206359	0.183505	0.155305	0.455517	0.544534	0.835017	0.695238	10.2363	57	1.3972	8.27506	2.02211
Henan	2008	0.432546	0.198279	0.203606	0.1652	0.462963	0.668414	0.896814	0.660947	9.5773	56.9	0.609928	8.33583	1.02235
Hubei	2008	0.472712	0.439869	0.139709	0.178177	0.600099	0.707798	0.770623	0.66748	9.80188	43.8	0.79531	8.48551	0.746902
Hunan	2008	0.459824	0.525341	0.270757	0.12988	0.418404	0.715399	0.699163	0.660328	9.53991	44.2	0.791	8.43277	0.603057
Guangdong	2008	0.325773	0.520042	0.0989184	0.0862784	0.361453	0.522299	0.365645	0.714672	10.5259	51.6	0.447323	8.77292	1.25872
Guangxi	2008	0.454859	0.749119	0.328856	0.243341	0.217009	0.60808	0.582751	0.638484	9.52381	42.4	1.3246	7.98318	0.673527
Chongqing	2008	0.434574	0.305894	0.32628	0.125435	0.5472	0.522002	0.780632	0.653265	9.52282	47.7	1.16161	7.78696	1.39237
Sichuan	2008	0.406452	0.230673	0.112423	0.245916	0.519754	0.594556	0.73539	0.62779	9.44034	46.3	0.799128	7.51471	0.888897
Guizhou	2008	0.410243	0.0235477	0.3608	0.415268	0.254481	0.644498	0.762865	0.575413	8.79832	42.3	0.6514	7.04555	0.413492
Yunnan	2008	0.331484	0.0212268	0.112362	0.377939	0.220521	0.607495	0.649361	0.578779	9.27934	43	0.774755	6.90184	0.103621
Shaanxi	2008	0.48346	0.237175	0.308397	0.38237	0.524214	0.650853	0.797751	0.666283	9.38025	56.1	1.03219	8.51237	1.04429
Gansu	2008	0.55863	0.157896	0.206876	0.389858	0.770332	0.878589	0.948228	0.595627	9.12873	46.3	0.985215	7.16634	1.40429
Qinghai	2008	0.578798	0.481989	0.565372	0.816347	0.406928	0.55872	0.643432	0.609915	9.49161	55.1	1.77691	7.25587	1.01592
Ningxia	2008	0.590741	0.748295	0.848863	0.284562	0.242546	0.627616	0.792563	0.65141	9.43255	52.9	2.56662	8.12797	0.972739
Xinjiang	2008	0.628087	0.439635	0.504017	0.369692	0.990826	0.686318	0.778036	0.657232	9.66939	49.6	1.14027	8.5558	1.11667
Beijing	2009	0.278806	0.316677	0	0.158641	0.564308	0	0.633209	0.821804	11.1116	23.5	0.028323	11.1726	7.74273
Tianjing	2009	0.405611	0.428238	0.202603	0.0702284	0.470641	0.357212	0.904742	0.784466	11.0441	53	0.239375	10.0515	4.12166
Hebie	2009	0.478927	0.25131	0.302101	0.347233	0.394839	0.709478	0.868604	0.679064	10.1097	52	0.076744	8.42494	1.63112
Shanxi	2009	0.62117	0.411565	0.803099	0.485766	0.466759	0.659749	0.900081	0.683415	9.97683	54.3	0.525543	8.87643	1.99708
Inner Mongoria	2009	0.609874	0.499214	0.88145	0.615648	0.305407	0.527433	0.830092	0.701753	10.59	52.5	0.183012	8.4946	3.02563
Liaoning	2009	0.559349	0.632568	0.444865	0.569535	0.445632	0.553169	0.710321	0.724637	10.4674	52	0.129211	9.23728	0.905754
Jilin	2009	0.468173	0.470336	0.294281	0.29526	0.313371	0.705494	0.730298	0.696989	10.1885	48.7	0.108884	8.90277	1.62295
Heilongjiang	2009	0.464965	0.467407	0.25747	0.213643	0.50733	0.688389	0.655548	0.686645	10.0189	47.3	0.115661	8.7457	0.891511
Shanghai	2009	0.361751	0.764908	0.107603	0.1012	0.372511	0.194153	0.63013	0.812016	11.1443	39.9	0.0454306	10.6469	4.74459
Jiangsu	2009	0.386533	0.445095	0.15865	0.0813521	0.429659	0.432423	0.77202	0.718544	10.6977	53.9	0.0785186	8.54605	2.53318
Zhejiang	2009	0.334729	0.417005	0.168078	0.081263	0.43963	0.296851	0.605549	0.71844	10.6883	51.8	0.0841979	8.40434	2.33773
Anhui	2009	0.390135	0.196998	0.161903	0.14083	0.293426	0.738062	0.809592	0.636209	9.70552	48.7	0.107606	7.62132	0.459806
Fujian	2009	0.320895	0.435002	0.141366	0.166953	0.156082	0.4467	0.579269	0.695488	10.4174	49.1	0.10517	8.34637	1.02579
Jiangxi	2009	0.403569	0.27913	0.215555	0.41148	0.315488	0.578178	0.621581	0.659257	9.76048	51.2	0.05165	8.52289	0.928331
Shandong	2009	0.384767	0.221842	0.179473	0.133054	0.448387	0.470873	0.854972	0.701188	10.4883	55.8	0.152178	8.31277	2.39311
Henan	2009	0.431575	0.221821	0.210382	0.176785	0.459686	0.630889	0.889888	0.666939	9.9329	56.5	0.0791778	8.38743	1.28131
Hubei	2009	0.461363	0.452571	0.142067	0.191193	0.530381	0.696749	0.755216	0.675724	10.0291	46.6	0.217059	8.48868	0.903736
Hunan	2009	0.459455	0.561045	0.305272	0.145377	0.354825	0.681082	0.70913	0.668735	9.92466	43.5	0.102457	8.46535	0.735943
Guangdong	2009	0.329232	0.511959	0.0742753	0.0601647	0.34878	0.506392	0.473821	0.720648	10.5824	49.2	0.0576113	8.87171	1.36059
Guangxi	2009	0.432439	0.695566	0.391682	0.217104	0.0953847	0.587039	0.60786	0.647568	9.68315	43.6	0.150942	8.09567	0.843177
Chongqing	2009	0.415079	0.371241	0.315788	0.131774	0.462594	0.469322	0.739752	0.66435	10.0398	52.8	0.108341	7.9341	1.65947
Sichuan	2009	0.410751	0.245904	0.113308	0.277177	0.504696	0.570355	0.753064	0.639575	9.76071	47.4	0.0679734	7.69397	1.10937
Guizhou	2009	0.405177	0.0397597	0.355243	0.424594	0.255863	0.604916	0.750686	0.583974	9.30301	37.7	0.22868	7.0815	0.524205
Yunnan	2009	0.344508	0.023933	0.108989	0.385764	0.258378	0.606632	0.68335	0.58391	9.51333	41.9	0.153783	6.9053	0.116368
Shaanxi	2009	0.463092	0.265624	0.280531	0.313232	0.513747	0.636535	0.768886	0.675386	9.99639	51.9	0.252147	8.58454	1.31854
Gansu	2009	0.579552	0.242842	0.236172	0.40752	0.756535	0.893099	0.94114	0.604017	9.49319	45.1	0.363985	7.29111	1.74941
Qinghai	2009	0.618313	0.555172	0.608733	0.793754	0.535184	0.56503	0.652003	0.619196	9.87581	53.2	0.272263	7.44793	1.17834
Ningxia	2009	0.637504	0.805709	0.788052	0.27735	0.315555	0.807343	0.831015	0.660181	9.98861	48.9	0.321227	8.2166	1.15529
Xinjiang	2009	0.649195	0.501354	0.567348	0.426683	0.924612	0.62878	0.846393	0.662009	9.90058	45.1	0.335505	8.65801	1.25007
Beijing	2010	0.277227	0.227131	0	0.210783	0.560067	0.024577	0.640803	0.832427	11.2099	24	0.0137031	11.4768	8.23971
Tianjing	2010	0.399698	0.471424	0.17004	0.0603612	0.454416	0.336249	0.905697	0.793006	11.1981	52.5	0.17853	10.164	4.94632
Hebie	2010	0.477705	0.196896	0.232236	0.460499	0.41952	0.689847	0.867232	0.69586	10.2635	52.5	0.0532444	8.87226	1.95536
Shanxi	2010	0.543058	0.305614	0.637153	0.438269	0.352114	0.624019	0.901178	0.699547	10.1767	56.9	0.303856	9.22159	2.33375
Inner Mongoria	2010	0.581677	0.461163	0.908266	0.612771	0.218262	0.486543	0.803054	0.722395	10.7653	54.6	0.113434	8.99411	3.73835
Liaoning	2010	0.481663	0.458414	0.361767	0.527369	0.39112	0.478184	0.673125	0.737571	10.6538	54.1	0.080027	9.45787	1.11022
Jilin	2010	0.43261	0.394951	0.201587	0.308335	0.295883	0.708459	0.686448	0.717184	10.3609	52	0.0731058	9.28111	2.03316
Heilongjiang	2010	0.418301	0.339874	0.193996	0.180831	0.447813	0.700477	0.646814	0.705097	10.2064	50.2	0.0477345	9.16004	1.08705
Shanghai	2010	0.311813	0.593238	0.10151	0.0870006	0.30474	0.155049	0.629342	0.811402	11.2395	42.1	0.0548218	10.5453	4.83878
Jiangsu	2010	0.373368	0.383175	0.139273	0.0802715	0.465772	0.41055	0.761167	0.740924	10.875	52.5	0.0448987	9.12895	2.96169
Zhejiang	2010	0.308664	0.352214	0.128087	0.0623112	0.44561	0.285665	0.578095	0.729859	10.8534	51.6	0.0431306	8.61713	2.53334
Anhui	2010	0.380849	0.15871	0.132945	0.132162	0.319455	0.748638	0.793185	0.659851	9.94693	52.1	0.0476523	8.11814	0.59145
Fujian	2010	0.288181	0.364153	0.130168	0.174108	0.102845	0.453768	0.504041	0.71476	10.5973	51	0.10402	8.80374	1.23013
Jiangxi	2010	0.383624	0.242673	0.171959	0.393057	0.354101	0.59425	0.545702	0.669855	9.96425	54.2	0.0674778	8.56744	1.17537
Shandong	2010	0.367571	0.192732	0.153735	0.144413	0.390891	0.471944	0.85171	0.717725	10.6239	54.2	0.11661	8.76043	2.80736
Henan	2010	0.414545	0.184193	0.177722	0.155463	0.482108	0.601904	0.885882	0.681016	10.1042	57.3	0.0541824	8.6565	1.59643
Hubei	2010	0.427869	0.353437	0.10565	0.143558	0.554357	0.679096	0.731119	0.698112	10.2366	48.6	0.173737	9.00895	1.10162
Hunan	2010	0.392123	0.391212	0.193985	0.131108	0.325812	0.625271	0.685353	0.687793	10.1153	45.8	0.0860141	8.9083	0.875774
Guangdong	2010	0.286936	0.386957	0.0673711	0.0695253	0.26749	0.478789	0.451486	0.734209	10.7085	50	0.0674991	9.22805	1.51149
Guangxi	2010	0.41202	0.640509	0.31418	0.234555	0.143609	0.571394	0.567871	0.668543	9.91438	47.1	0.0970182	8.43746	1.1326
Chongqing	2010	0.377018	0.261986	0.266144	0.150035	0.41571	0.443061	0.725171	0.688169	10.2254	55	0.0977872	8.52898	1.9966
Sichuan	2010	0.398993	0.21305	0.133771	0.33918	0.423359	0.553233	0.731365	0.661116	9.96091	50.5	0.0416788	8.15674	1.37579
Guizhou	2010	0.38658	0.0326284	0.334106	0.408413	0.246081	0.560312	0.737942	0.601657	9.48182	39.1	0.147928	7.44094	0.638928
Yunnan	2010	0.330803	0.0334364	0.0841392	0.388102	0.246667	0.586043	0.646431	0.607978	9.66472	44.6	0.147106	7.56927	0.131965
Shaanxi	2010	0.44172	0.212716	0.253286	0.343574	0.51329	0.568196	0.759261	0.69873	10.2085	53.8	0.33243	9.12196	1.63833
Gansu	2010	0.568903	0.147551	0.250036	0.377854	0.798936	0.896936	0.942106	0.631812	9.68738	48.2	0.355477	8.00539	2.15014
Qinghai	2010	0.591861	0.513033	0.616271	0.805418	0.379894	0.577883	0.658664	0.632873	10.0906	55.1	0.072177	7.62972	1.37545
Ningxia	2010	0.603561	0.816752	0.927732	0.430592	0.255603	0.389456	0.801233	0.676276	10.1984	49	0.242038	8.50139	1.39464
Xinjiang	2010	0.597479	0.426784	0.514904	0.413267	0.861077	0.578153	0.79069	0.679147	10.128	47.7	0.122875	8.92173	1.41773
Beijing	2011	0.277196	0.240304	0.00285215	0.181245	0.57811	0.0150943	0.645574	0.837098	11.3103	23.1	0.0067352	11.555	8.76183
Tianjing	2011	0.360779	0.38306	0.143749	0.0144836	0.389297	0.335849	0.898236	0.80418	11.3529	52.4	0.135178	10.3999	5.74062
Hebie	2011	0.512291	0.278147	0.371129	0.407635	0.463149	0.685816	0.86787	0.695847	10.4332	53.5	0.0992827	8.66587	2.28173
Shanxi	2011	0.524904	0.20224	0.749972	0.34565	0.378599	0.573683	0.899278	0.704755	10.3532	59	0.248675	9.15293	2.76147
Inner Mongoria	2011	0.575979	0.588503	0.873551	0.392342	0.324311	0.483716	0.793454	0.735483	10.9677	56	0.215993	9.22693	4.47464
Liaoning	2011	0.492296	0.650617	0.383299	0.436776	0.406626	0.3883	0.688159	0.743661	10.8349	54.7	0.0522039	9.46705	1.30978
Jilin	2011	0.463779	0.512722	0.291978	0.25906	0.302179	0.695826	0.720911	0.719382	10.5574	53.1	0.062092	9.10102	2.34666
Heilongjiang	2011	0.497166	0.691492	0.302646	0.184937	0.457255	0.688305	0.658363	0.710755	10.3988	50.3	0.0801868	9.1148	1.27095
Shanghai	2011	0.328972	0.551	0.0574124	0.0366329	0.335538	0.361643	0.631607	0.81143	11.3213	41.3	0.0331335	10.4834	4.93939
Jiangsu	2011	0.375412	0.497317	0.130109	0.047261	0.440851	0.38616	0.750776	0.746942	11.0396	51.3	0.0631359	9.16267	3.40684
Zhejiang	2011	0.333095	0.52104	0.107447	0.0521959	0.46385	0.277298	0.576737	0.740027	10.9895	51.2	0.0551916	8.82035	2.80054
Anhui	2011	0.377296	0.30482	0.107186	0.120757	0.34993	0.577166	0.803917	0.670891	10.1526	54.3	0.0606464	8.24831	0.696691
Fujian	2011	0.336513	0.680477	0.0957644	0.179033	0.0740292	0.428154	0.561623	0.72066	10.7659	51.6	0.0812059	8.82972	1.45389
Jiangxi	2011	0.394322	0.374888	0.162418	0.272616	0.366676	0.575044	0.614293	0.682021	10.1716	54.6	0.0565975	8.73665	1.38126
Shandong	2011	0.408299	0.370159	0.201237	0.107266	0.446388	0.478131	0.846615	0.719064	10.765	52.9	0.137663	8.6727	3.2425
Henan	2011	0.424528	0.257605	0.147906	0.149866	0.509644	0.589946	0.892202	0.686727	10.2633	57.3	0.0793612	8.70445	1.87365
Hubei	2011	0.446472	0.470879	0.104266	0.126353	0.532137	0.693835	0.751359	0.70659	10.4399	50	0.0473063	9.04718	1.31485
Hunan	2011	0.402099	0.477613	0.091446	0.207723	0.353759	0.56782	0.714232	0.692645	10.3049	47.6	0.0493341	8.80709	1.0479
Guangdong	2011	0.30614	0.558221	0.0271296	0.0711416	0.234566	0.472401	0.473379	0.740549	10.8358	49.7	0.0312759	9.33313	1.68543
Guangxi	2011	0.33227	0.344679	0.104553	0.24515	0.170786	0.538679	0.589775	0.679702	10.1396	48.4	0.0735696	8.61094	1.36493
Chongqing	2011	0.34791	0.316012	0.179312	0.132009	0.327416	0.423979	0.708734	0.703703	10.4487	55.4	0.0493279	8.77935	2.31561
Sichuan	2011	0.39662	0.26756	0.0813971	0.305846	0.44077	0.545136	0.739014	0.670408	10.171	52.5	0.0792027	8.21653	1.60922
Guizhou	2011	0.371456	0.0205883	0.319647	0.284317	0.261056	0.58295	0.760175	0.614191	9.70583	38.5	0.231452	7.58866	0.783227
Yunnan	2011	0.366996	0.113631	0.16921	0.332364	0.215445	0.70305	0.668278	0.618543	9.86605	42.5	0.154424	7.68605	0.147769
Shaanxi	2011	0.420859	0.226036	0.317157	0.2401	0.521853	0.468923	0.751084	0.702396	10.4182	55.4	0.189612	8.95192	1.97864
Gansu	2011	0.553908	0.180153	0.264063	0.297898	0.743487	0.898411	0.939436	0.642671	9.88303	47.4	0.209819	8.15423	2.62534
Qinghai	2011	0.527907	0.283821	0.538501	0.900479	0.374864	0.414368	0.655407	0.644298	10.2929	58.4	0.16677	7.78424	1.65495
Ningxia	2011	0.6214	0.808827	1	0.291311	0.308678	0.525858	0.793725	0.680776	10.4056	50.2	0.184258	8.3891	1.63031
Xinjiang	2011	0.611449	0.495907	0.592716	0.386488	0.913336	0.481341	0.798907	0.692731	10.3118	48.8	0.160779	9.17703	1.64412
Beijing	2012	0.2679	0.213678	0.0021634	0.114147	0.624932	0.00593497	0.646547	0.847906	11.3791	22.7036	0.0183675	11.8363	9.33713
Tianjing	2012	0.401345	0.40682	0.144309	0.0145515	0.585486	0.354499	0.902403	0.811828	11.4422	51.682	0.0973788	10.5117	6.54262
Hebie	2012	0.51861	0.295435	0.347181	0.4263	0.558256	0.614829	0.869658	0.700508	10.5074	52.6945	0.0889144	8.70987	2.67405
Shanxi	2012	0.514997	0.224329	0.707643	0.283179	0.406718	0.567239	0.900872	0.714421	10.4231	55.5738	0.266881	9.38153	3.30077
Inner Mongoria	2012	0.59489	0.596909	0.938012	0.453923	0.41639	0.382599	0.781506	0.740509	11.0649	55.423	0.119464	9.23038	5.27843
Liaoning	2012	0.484187	0.663843	0.389457	0.401277	0.498378	0.306616	0.64555	0.760254	10.9446	53.2491	0.0480741	9.89801	1.55768
Jilin	2012	0.452675	0.518719	0.194453	0.203762	0.364976	0.714945	0.719196	0.729719	10.6786	53.4102	0.047967	9.25469	2.76992
Heilongjiang	2012	0.504802	0.70266	0.325507	0.160516	0.486053	0.699082	0.654993	0.717751	10.4832	44.0973	0.0286943	9.20955	1.52011
Shanghai	2012	0.284052	0.542805	0.0526039	0.029117	0.284295	0.163882	0.631607	0.817903	11.3548	38.9202	0.0574356	10.6543	5.06517
Jiangsu	2012	0.384072	0.504242	0.109638	0.0686854	0.523655	0.346355	0.751855	0.754365	11.1324	50.1717	0.0721711	9.26139	3.93616
Zhejiang	2012	0.315838	0.525386	0.0844324	0.0547847	0.451442	0.242554	0.53643	0.754489	11.0568	49.9528	0.0816444	9.21123	3.17195
Anhui	2012	0.356049	0.313538	0.111572	0.101872	0.262191	0.541483	0.805638	0.683942	10.2679	54.641	0.0739889	8.51634	0.826974
Fujian	2012	0.293208	0.605322	0.106029	0.081386	0.056203	0.383157	0.527154	0.718725	10.8736	51.7108	0.120616	8.56386	1.73913
Jiangxi	2012	0.397364	0.386613	0.148836	0.27729	0.436839	0.561769	0.57284	0.690771	10.2681	53.6154	0.0304876	8.86651	1.6243
Shandong	2012	0.415155	0.390633	0.183142	0.0967283	0.561592	0.412045	0.846792	0.726571	10.8545	51.4578	0.134091	8.77947	3.74402
Henan	2012	0.432562	0.273665	0.13142	0.146796	0.587453	0.561249	0.894788	0.690202	10.3577	56.3263	0.0501184	8.66313	2.20094
Hubei	2012	0.432503	0.478945	0.102072	0.14823	0.50128	0.612525	0.751965	0.717323	10.5603	50.3051	0.0669488	9.20158	1.57798
Hunan	2012	0.393186	0.49892	0.0779021	0.222516	0.376338	0.486103	0.697335	0.696629	10.4187	47.424	0.0810504	8.7214	1.25087
Guangdong	2012	0.299992	0.578936	0.025793	0.0733159	0.246533	0.395668	0.479705	0.743906	10.8985	48.5404	0.0492389	9.34783	1.8621
Guangxi	2012	0.321096	0.374755	0.107837	0.200137	0.157348	0.515569	0.570931	0.679602	10.2382	47.9278	0.0657026	8.4239	1.6464
Chongqing	2012	0.343732	0.314442	0.176447	0.108437	0.352596	0.393445	0.717026	0.706823	10.5691	52.3698	0.0335034	8.6356	2.68029
Sichuan	2012	0.426997	0.274588	0.0621867	0.313862	0.636813	0.540279	0.734255	0.68453	10.2958	51.6625	0.0463322	8.47832	1.88303
Guizhou	2012	0.346081	0.0388472	0.30552	0.236059	0.201982	0.546819	0.747259	0.625261	9.88888	39.0756	0.181931	7.63087	0.975134
Yunnan	2012	0.358145	0.125749	0.171893	0.337892	0.210112	0.629677	0.673545	0.630619	10.0076	42.8654	0.191338	7.84955	0.169019
Shaanxi	2012	0.434965	0.23658	0.305629	0.232672	0.581089	0.483238	0.770583	0.715034	10.5601	55.8603	0.18768	9.13523	2.40559
Gansu	2012	0.54439	0.185119	0.233099	0.284887	0.71591	0.90629	0.941035	0.651926	9.9978	46.0177	0.37341	8.27904	3.22607
Qinghai	2012	0.55686	0.311032	0.589862	0.905768	0.398932	0.476449	0.659115	0.645464	10.4097	57.6876	0.115551	7.60942	2.02054
Ningxia	2012	0.622955	0.800258	0.95389	0.23329	0.454919	0.511625	0.78375	0.685189	10.5022	49.5184	0.295393	8.36666	1.92862
Xinjiang	2012	0.650898	0.544374	0.729258	0.401257	0.942105	0.484157	0.804237	0.696476	10.4281	46.388	0.1054	9.04991	1.96265
Beijing	2013	0.221609	0.214392	0	0.0737657	0.399482	0.00148653	0.640529	0.856484	11.4579	22.3	0.0215991	12.0284	10.0209
Tianjing	2013	0.393351	0.382061	0.144017	0.0107656	0.535239	0.381727	0.906299	0.815954	11.514	50.6	0.102732	10.5386	7.41599
Hebie	2013	0.591075	0.297535	0.353509	0.414793	1	0.610495	0.87012	0.707954	10.569	52.2	0.179928	8.90172	3.13563
Shanxi	2013	0.522971	0.229627	0.667132	0.323894	0.505324	0.513124	0.898727	0.71547	10.4626	53.9	0.438688	9.35663	3.97463
Inner Mongoria	2013	0.569852	0.606102	0.916928	0.425464	0.365287	0.4017	0.703632	0.73719	11.1248	54	0.370494	9.0102	6.24973
Liaoning	2013	0.473448	0.650364	0.36589	0.416687	0.457806	0.313554	0.636386	0.7695	11.0348	52.7	0.101755	10.1049	1.8392
Jilin	2013	0.419017	0.515547	0.223988	0.135664	0.330891	0.616064	0.691949	0.737681	10.767	52.8	0.0718443	9.40328	3.18408
Heilongjiang	2013	0.484262	0.674982	0.324859	0.197793	0.397541	0.721112	0.589285	0.727145	10.5373	41.1	0.143196	9.48055	1.81175
Shanghai	2013	0.266392	0.539413	0.0519038	0.0271323	0.244947	0.10385	0.631107	0.818445	11.4185	37.2	0.0238687	10.5615	5.23098
Jiangsu	2013	0.362517	0.498529	0.123644	0.0399776	0.425317	0.346019	0.741612	0.763181	11.23	49.2	0.0993711	9.42235	4.56146
Zhejiang	2013	0.293583	0.516442	0.106585	0.03566	0.343033	0.223665	0.536112	0.762616	11.139	49.1	0.152727	9.36753	3.6151
Anhui	2013	0.34394	0.323334	0.101603	0.0930566	0.263622	0.482915	0.799108	0.688886	10.3735	54.6	0.214877	8.52448	0.980781
Fujian	2013	0.291293	0.604982	0.111805	0.091526	0.0714286	0.34944	0.518576	0.725417	10.9707	52	0.175578	8.64711	2.09264
Jiangxi	2013	0.37061	0.39566	0.15225	0.284773	0.277158	0.532618	0.581203	0.705458	10.3713	53.5	0.107696	9.2385	1.91224
Shandong	2013	0.448336	0.391175	0.182326	0.0740513	0.787936	0.422211	0.83232	0.734699	10.9488	50.1	0.152723	8.92476	4.33302
Henan	2013	0.426861	0.279224	0.144741	0.150844	0.552091	0.540011	0.894253	0.696919	10.4403	55.4	0.136596	8.78332	2.60909
Hubei	2013	0.407675	0.48044	0.108384	0.152732	0.46837	0.495733	0.740394	0.726349	10.6649	49.3	0.101544	9.3448	1.9054
Hunan	2013	0.382603	0.501641	0.0886903	0.230707	0.307488	0.474617	0.692474	0.707822	10.5171	47	0.0948977	8.9576	1.49466
Guangdong	2013	0.293933	0.58474	0.0354701	0.0872266	0.239378	0.368557	0.448228	0.744307	10.9825	47.3	0.0519624	9.22653	2.08563
Guangxi	2013	0.308538	0.354596	0.104367	0.190133	0.141785	0.526495	0.533854	0.688273	10.3334	47.7	0.126795	8.59333	1.98476
Chongqing	2013	0.3268	0.33097	0.185105	0.0953402	0.25078	0.39441	0.704192	0.71351	10.6741	50.5	0.0617057	8.67599	3.11615
Sichuan	2013	0.406804	0.290529	0.066771	0.352996	0.530158	0.482979	0.717389	0.688774	10.3926	51.7	0.071382	8.44745	2.20821
Guizhou	2013	0.348294	0.0497657	0.306138	0.31074	0.130248	0.549759	0.743111	0.644702	10.0498	40.5	0.241827	8.04266	1.22048
Yunnan	2013	0.335305	0.138331	0.174395	0.333414	0.12579	0.593585	0.646318	0.637014	10.1394	42	0.20193	7.84216	0.197234
Shaanxi	2013	0.42359	0.239446	0.332832	0.230979	0.552345	0.423707	0.762233	0.724646	10.6717	55.5	0.257668	9.28297	2.91925
Gansu	2013	0.476334	0.187219	0.251074	0.281521	0.292671	0.917969	0.927552	0.659065	10.108	45	0.287716	8.34645	4.0041
Qinghai	2013	0.574908	0.319007	0.62715	0.921704	0.366237	0.562731	0.652616	0.660367	10.5153	57.3	0.143521	7.96407	2.46892
Ningxia	2013	0.587336	0.79083	1	0.223593	0.382909	0.367638	0.759048	0.698414	10.5869	49.3	0.642023	8.70739	2.31769
Xinjiang	2013	0.574044	0.560062	0.764237	0.392455	0.468139	0.506403	0.752971	0.700622	10.5335	45	0.260609	8.98753	2.35657
Beijing	2014	0.248763	0.226138	0	0.0639208	0.549708	0.00498298	0.647826	0.856247	11.5129	21.3	0.0356292	11.8542	10.656
Tianjing	2014	0.42125	0.391359	0.179495	0.0123364	0.637363	0.404242	0.902704	0.818701	11.5639	49.2	0.140523	10.5044	8.43892
Hebie	2014	0.577032	0.294097	0.397341	0.38389	0.878861	0.634823	0.87318	0.708708	10.5962	51	0.302503	8.86757	3.65059
Shanxi	2014	0.544266	0.241778	0.77635	0.309313	0.544856	0.497385	0.895913	0.714821	10.4651	49.3	0.243702	9.29658	4.70128
Inner Mongoria	2014	0.600775	0.615838	0.950376	0.391369	0.467723	0.434861	0.744481	0.739772	11.1711	51.3	0.436124	8.99518	7.48022
Liaoning	2014	0.550882	0.687173	0.473898	0.440469	0.700213	0.344145	0.659396	0.767519	11.0852	50.2	0.133442	9.90945	2.08834
Jilin	2014	0.488511	0.528662	0.281432	0.197097	0.457999	0.751559	0.714314	0.740383	10.823	52.8	0.118814	9.37213	3.64935
Heilongjiang	2014	0.540081	0.675529	0.314606	0.208261	0.542308	0.860003	0.63978	0.726716	10.5771	36.9	0.118356	9.3542	2.01471
Shanghai	2014	0.317757	0.545371	0.0794224	0.0276098	0.240568	0.384904	0.628668	0.829436	11.4863	34.7	0.0755271	10.8156	5.46541
Jiangsu	2014	0.38514	0.508103	0.161892	0.0433724	0.527479	0.336241	0.733754	0.765975	11.3129	47.4	0.0745141	9.34982	5.26342
Zhejiang	2014	0.305894	0.519942	0.118077	0.0446741	0.404483	0.215768	0.532422	0.757948	11.1982	47.7	0.168272	9.05748	4.1409
Anhui	2014	0.364659	0.332146	0.146002	0.0939388	0.332422	0.490413	0.793034	0.698538	10.4465	53.1	0.0844175	8.72823	1.15569
Fujian	2014	0.301614	0.617429	0.143937	0.0726848	0.0841685	0.362246	0.529217	0.734364	11.0584	52	0.176257	8.79261	2.49816
Jiangxi	2014	0.362775	0.401931	0.173216	0.263839	0.166087	0.583982	0.587596	0.701194	10.4537	52.5	0.078271	8.87525	2.24593
Shandong	2014	0.478452	0.398821	0.243224	0.0839237	0.868059	0.445078	0.831606	0.740157	11.0166	48.4	0.238277	8.98238	4.99977
Henan	2014	0.452524	0.288996	0.171209	0.138735	0.674159	0.549783	0.89226	0.70707	10.5206	51	0.158852	8.99987	3.08373
Hubei	2014	0.422701	0.490425	0.137413	0.140935	0.516033	0.511204	0.740197	0.726153	10.761	46.9	0.0960583	9.11094	2.28433
Hunan	2014	0.386312	0.511597	0.113263	0.221399	0.310462	0.464722	0.696432	0.714948	10.6034	46.2	0.0639856	9.02003	1.77611
Guangdong	2014	0.310843	0.604172	0.049226	0.0771711	0.252931	0.411837	0.46972	0.749939	11.0583	46.3	0.0558916	9.28264	2.34412
Guangxi	2014	0.332068	0.354748	0.132865	0.225718	0.16822	0.549744	0.561114	0.696573	10.407	46.7	0.11421	8.74943	2.35811
Chongqing	2014	0.331995	0.346649	0.194232	0.0834484	0.28676	0.389582	0.691301	0.727653	10.7758	45.8	0.0350567	8.95551	3.62891
Sichuan	2014	0.417314	0.316409	0.0910364	0.32805	0.52241	0.505182	0.740794	0.691039	10.4668	48.9	0.0812989	8.3476	2.57073
Guizhou	2014	0.343399	0.0890401	0.318097	0.249378	0.11843	0.563369	0.722077	0.654077	10.1825	41.6	0.199646	8.09209	1.5166
Yunnan	2014	0.329596	0.144722	0.158517	0.335508	0.0940486	0.580129	0.664652	0.640219	10.2133	41.2	0.190408	7.78661	0.22878
Shaanxi	2014	0.434831	0.264834	0.368289	0.232194	0.554083	0.424449	0.765135	0.726352	10.7564	54.1	0.188808	9.13958	3.48677
Gansu	2014	0.513181	0.195171	0.312265	0.299432	0.432666	0.900118	0.939433	0.662832	10.1824	42.8	0.25743	8.32116	4.92041
Qinghai	2014	0.586537	0.350364	0.711803	0.898148	0.361222	0.547514	0.650169	0.667019	10.5884	53.6	0.325617	8.04138	2.99642
Ningxia	2014	0.585648	0.778289	0.933024	0.191605	0.481502	0.378915	0.750555	0.697629	10.6415	48.7	0.99197	8.5484	2.76548
Xinjiang	2014	0.598765	0.568844	0.737698	0.36243	0.570509	0.557384	0.795725	0.711168	10.6127	42.6	0.341836	9.18006	2.82687
Beijing	2015	0.279944	0.219316	0	0.0753905	0.478393	0.29712	0.609445	0.866377	11.5759	19.7381	0.0434507	12.0807	11.4764
Tianjing	2015	0.394214	0.396184	0.140445	0.00997994	0.466184	0.458673	0.893816	0.822937	11.5895	46.5844	0.145119	10.5639	9.61627
Hebie	2015	0.510797	0.291099	0.355292	0.268637	0.743838	0.532625	0.873289	0.714255	10.603	48.2682	0.181842	9.04153	4.21836
Shanxi	2015	0.54251	0.23189	0.742676	0.324203	0.6061	0.454135	0.896059	0.724185	10.4608	40.6868	0.218541	9.63412	5.53187
Inner Mongoria	2015	0.570084	0.609063	0.868636	0.418051	0.379809	0.430776	0.714167	0.750885	11.1719	50.4757	0.246193	9.36508	8.20955
Liaoning	2015	0.536942	0.674654	0.446999	0.432125	0.687136	0.325449	0.655291	0.766656	11.0876	45.4915	0.0662736	9.83995	2.20762
Jilin	2015	0.486922	0.538734	0.27514	0.24619	0.628367	0.532541	0.700557	0.742798	10.8413	49.8162	0.0860406	9.39289	4.18391
Heilongjiang	2015	0.491428	0.673705	0.271256	0.225544	0.452767	0.692779	0.63252	0.728688	10.5831	31.8098	0.127953	9.37522	2.22708
Shanghai	2015	0.317195	0.542565	0.072164	0.025054	0.449294	0.18861	0.625481	0.837405	11.5502	31.8069	0.0843833	10.9507	5.792
Jiangsu	2015	0.378684	0.518849	0.146503	0.0397242	0.536076	0.310829	0.720125	0.77429	11.385	45.7018	0.0887097	9.49009	6.0653
Zhejiang	2015	0.318259	0.521175	0.110589	0.0354261	0.523071	0.222485	0.496807	0.759734	11.2599	45.9624	0.13664	8.97695	4.73249
Anhui	2015	0.354616	0.339327	0.128664	0.0694512	0.322593	0.492689	0.77497	0.703355	10.4912	49.7456	0.0813428	8.79598	1.34973
Fujian	2015	0.320156	0.592734	0.138673	0.124004	0.21213	0.363537	0.489861	0.740788	11.1268	50.2883	0.172057	8.87103	2.97425
Jiangxi	2015	0.359269	0.42795	0.186724	0.235547	0.199688	0.577461	0.528246	0.705141	10.5112	50.2971	0.0884967	8.87176	2.64167
Shandong	2015	0.446546	0.43104	0.231709	0.0807212	0.722663	0.383918	0.829228	0.744957	11.0693	46.8013	0.150153	9.03365	5.77106
Henan	2015	0.446562	0.300909	0.171519	0.11955	0.678517	0.518468	0.890408	0.705816	10.5745	48.4225	0.089184	8.82643	3.63798
Hubei	2015	0.434127	0.485064	0.128899	0.166823	0.605989	0.498516	0.719471	0.736858	10.8328	45.697	0.0534684	9.33253	2.70924
Hunan	2015	0.379941	0.514567	0.110658	0.184413	0.335492	0.465168	0.669347	0.72674	10.6632	44.3247	0.0903045	9.30286	2.10105
Guangdong	2015	0.307318	0.590389	0.0413561	0.0444065	0.34458	0.375188	0.447988	0.759303	11.1199	44.7911	0.0476566	9.49607	2.63948
Guangxi	2015	0.298425	0.352582	0.119784	0.197303	0.13239	0.504589	0.483906	0.69851	10.4685	45.9291	0.146997	8.68266	2.79192
Chongqing	2015	0.33665	0.357926	0.189717	0.0752377	0.312835	0.393301	0.69088	0.733341	10.8652	44.9784	0.0381746	8.94135	4.23282
Sichuan	2015	0.399332	0.32773	0.0892125	0.28424	0.470877	0.496459	0.727472	0.697489	10.5126	44.0822	0.0392638	8.44695	2.95243
Guizhou	2015	0.344027	0.10299	0.281287	0.210583	0.189366	0.579894	0.70004	0.652911	10.3038	39.4935	0.10188	7.78073	1.87099
Yunnan	2015	0.35097	0.171178	0.14441	0.286067	0.251882	0.628924	0.623356	0.651279	10.2683	39.7684	0.1586	8.04544	0.266254
Shaanxi	2015	0.40388	0.295955	0.332559	0.195762	0.459839	0.415171	0.723992	0.739134	10.7711	50.3951	0.155367	9.54605	4.06813
Gansu	2015	0.524494	0.210189	0.300594	0.256782	0.491476	0.950466	0.937455	0.666437	10.1722	36.7401	0.0603801	8.44493	5.92003
Qinghai	2015	0.597535	0.37815	0.722491	0.912198	0.360327	0.56333	0.648717	0.655172	10.6275	49.9497	0.202726	7.51375	3.57378
Ningxia	2015	0.565839	0.720123	0.906199	0.247347	0.347715	0.425486	0.748164	0.710237	10.6875	47.3801	0.357171	8.88813	3.25853
Xinjiang	2015	0.552894	0.552313	0.58587	0.294797	0.52991	0.614928	0.739549	0.709694	10.5975	38.5681	0.169441	9.09427	3.31419
Beijing	2016	0.236616	0.259194	0	0.070761	0.475474	0.00293686	0.61133	0.877773	11.6801	19.2622	0.0385677	12.3037	12.4131
Tianjing	2016	0.397483	0.417217	0.105074	0.0100926	0.509682	0.46683	0.876001	0.832208	11.6531	42.3326	0.058148	10.7734	10.9084
Hebie	2016	0.535884	0.245298	0.404677	0.299321	0.875119	0.517831	0.87306	0.715743	10.6704	47.5732	0.0773298	8.97479	4.79994
Shanxi	2016	0.560313	0.272772	0.554811	0.384042	0.723815	0.528894	0.897544	0.726954	10.4782	38.5351	0.230644	9.69761	6.28135
Inner Mongoria	2016	0.510281	0.295083	0.740221	0.461032	0.400012	0.435559	0.729779	0.760297	11.1853	47.1844	0.223962	9.68312	9.00784
Liaoning	2016	0.461534	0.411009	0.384571	0.392005	0.499618	0.419003	0.662995	0.757292	10.8355	38.6865	0.0872032	9.97179	2.11654
Jilin	2016	0.389514	0.259759	0.193368	0.283645	0.335883	0.574707	0.689721	0.749058	10.8943	47.4051	0.0663202	9.51313	4.80075
Heilongjiang	2016	0.453621	0.371662	0.290245	0.286357	0.375482	0.761733	0.636244	0.730101	10.6074	28.6017	0.113089	9.37343	2.43814
Shanghai	2016	0.322744	0.717347	0.0529583	0.0320743	0.284901	0.221853	0.627329	0.845786	11.6662	29.8321	0.184182	11.044	6.10841
Jiangsu	2016	0.387348	0.648731	0.159755	0.0728133	0.404725	0.324703	0.71336	0.779752	11.4813	44.7348	0.0966555	9.51014	6.89444
Zhejiang	2016	0.305649	0.627729	0.0783917	0.0560186	0.353423	0.227932	0.490402	0.768334	11.3494	44.855	0.127404	9.11587	5.35416
Anhui	2016	0.364581	0.328471	0.108664	0.104254	0.391323	0.494119	0.760656	0.702008	10.5856	48.434	0.170029	8.56559	1.55933
Fujian	2016	0.293697	0.609753	0.13066	0.181404	0.0178982	0.392382	0.430084	0.741482	11.2213	48.9177	0.0784434	8.72578	3.45951
Jiangxi	2016	0.403139	0.576436	0.167433	0.369643	0.199943	0.585587	0.519792	0.707151	10.6066	47.7298	0.0562193	8.75097	3.07515
Shandong	2016	0.448418	0.293968	0.274668	0.156471	0.74076	0.398529	0.82611	0.748194	11.138	46.077	0.185815	9.02856	6.57364
Henan	2016	0.439279	0.211746	0.0934512	0.157231	0.779615	0.502036	0.891596	0.709658	10.659	47.6278	0.1611	8.81419	4.25201
Hubei	2016	0.398481	0.451864	0.104423	0.248473	0.41481	0.472268	0.699046	0.741274	10.9271	44.8621	0.112964	9.29726	3.17291
Hunan	2016	0.353506	0.443802	0.092871	0.155103	0.290555	0.47503	0.663673	0.73302	10.7447	42.284	0.0402518	9.3602	2.45593
Guangdong	2016	0.306432	0.682402	0.0423591	0.0717726	0.249295	0.358192	0.434573	0.766898	11.212	43.423	0.0327748	9.61274	2.94183
Guangxi	2016	0.30196	0.35989	0.106917	0.219215	0.0991045	0.515493	0.511138	0.704465	10.5461	45.1677	0.0709698	8.76196	3.26221
Chongqing	2016	0.365006	0.545872	0.145698	0.12222	0.325649	0.375853	0.674741	0.743397	10.9768	44.5246	0.0208561	9.07319	4.88515
Sichuan	2016	0.429569	0.367709	0.0955989	0.355943	0.55066	0.487088	0.720417	0.698521	10.5967	40.8353	0.0352214	8.30315	3.37645
Guizhou	2016	0.367864	0.244923	0.322086	0.251838	0.0800985	0.598201	0.710038	0.658503	10.4117	39.6505	0.0484005	7.76686	2.29709
Yunnan	2016	0.354273	0.320509	0.20536	0.31583	0.0532044	0.616885	0.613849	0.654196	10.3447	38.4771	0.085878	7.99163	0.311178
Shaanxi	2016	0.401627	0.214961	0.206906	0.153974	0.66441	0.437552	0.731955	0.736196	10.8399	48.9223	0.100518	9.27301	4.69781
Gansu	2016	0.544189	0.205467	0.226746	0.301337	0.619841	0.975156	0.936587	0.669472	10.2271	34.9365	0.15277	8.44642	6.98773
Qinghai	2016	0.640109	0.627752	0.678645	0.938162	0.46671	0.48113	0.648255	0.666334	10.6812	48.5903	0.373179	7.79437	4.17467
Ningxia	2016	0.631996	0.74028	1	0.356867	0.548857	0.400604	0.74537	0.721411	10.762	46.9748	0.763747	9.15489	3.75536
Xinjiang	2016	0.551095	0.407536	0.585231	0.380856	0.525041	0.68858	0.719327	0.711814	10.6106	37.794	0.1513	9.0983	3.72249
Beijing	2017	0.225182	0.194338	0.00269664	0.130717	0.399238	0.00212615	0.621978	0.88588	11.7675	19.014	121.407	12.5025	13.2954
Tianjing	2017	0.38736	0.414977	0.108398	0.0154149	0.516762	0.434503	0.834107	0.841275	11.6864	40.9376	65.7284	11.0951	11.8466
Hebie	2017	0.521814	0.310362	0.30544	0.293742	0.851562	0.492423	0.877354	0.720926	10.723	46.5841	757.692	9.13916	5.2989
Shanxi	2017	0.575447	0.258654	0.450717	0.47907	0.875208	0.526209	0.862825	0.740074	10.6469	43.6547	1228.34	9.9227	6.16719
Inner Mongoria	2017	0.543145	0.281415	0.732263	0.57267	0.492811	0.42128	0.75843	0.751178	11.0629	39.7589	661.797	9.61052	9.55847
Liaoning	2017	0.45058	0.440177	0.359745	0.407251	0.469947	0.351529	0.674833	0.758679	10.8879	39.2999	243.505	9.98468	2.03169
Jilin	2017	0.474304	0.348077	0.2079	0.349418	0.371742	0.857711	0.710973	0.749699	10.9121	46.8299	164.901	9.55878	5.27356
Heilongjiang	2017	0.461419	0.339793	0.299714	0.315897	0.418327	0.716793	0.677987	0.731776	10.6434	25.5341	217.342	9.4227	2.63969
Shanghai	2017	0.314402	0.730638	0.01889	0.0571852	0.275446	0.174105	0.630149	0.858513	11.7491	30.4596	353.816	11.4292	6.41505
Jiangsu	2017	0.388987	0.678707	0.147181	0.0751401	0.383845	0.308017	0.741029	0.783641	11.582	45.0157	418.888	9.52172	7.627
Zhejiang	2017	0.315893	0.645655	0.0771707	0.0680298	0.324097	0.247744	0.532659	0.773121	11.4302	42.9454	403.238	9.18864	5.87268
Anhui	2017	0.381033	0.367037	0.117289	0.0647193	0.45963	0.482484	0.795036	0.706114	10.6782	47.5175	599.513	8.60521	1.74534
Fujian	2017	0.319522	0.677766	0.108949	0.22063	0.0287829	0.340983	0.540023	0.756504	11.3227	47.7107	179.124	9.13602	3.94578
Jiangxi	2017	0.410806	0.573614	0.161709	0.368407	0.25745	0.52493	0.578728	0.709918	10.6788	48.1247	245.801	8.76582	3.4973
Shandong	2017	0.444763	0.31824	0.197221	0.268842	0.664029	0.391681	0.828564	0.752283	11.1956	45.3545	1558.05	9.12371	7.27803
Henan	2017	0.416438	0.219784	0.0638534	0.16211	0.683741	0.479943	0.889197	0.71601	10.7509	47.3719	1082.55	8.94052	4.8361
Hubei	2017	0.396714	0.519276	0.0921755	0.232756	0.408643	0.401243	0.726192	0.747101	11.0054	43.5247	290.511	9.40495	3.60699
Hunan	2017	0.357656	0.491645	0.0789047	0.118033	0.298935	0.465855	0.692563	0.737746	10.8109	41.7235	174.196	9.45258	2.8098
Guangdong	2017	0.327533	0.700312	0.0551026	0.0943571	0.317646	0.31341	0.48437	0.77382	11.3014	42.37	523.271	9.76912	3.24304
Guangxi	2017	0.328991	0.444745	0.111103	0.262097	0.12819	0.494797	0.533013	0.70261	10.548	40.2243	200.026	8.75788	3.73171
Chongqing	2017	0.38355	0.579819	0.159255	0.161925	0.329941	0.382552	0.687811	0.750141	11.0579	44.1942	96.0933	9.1956	5.50689
Sichuan	2017	0.424763	0.415918	0.0991665	0.355091	0.468494	0.475944	0.733963	0.710427	10.7066	38.7454	284.965	8.56174	3.78086
Guizhou	2017	0.393667	0.342538	0.3965	0.266442	0.0568629	0.577133	0.722527	0.674535	10.5442	40.0872	141.076	8.13994	2.74078
Yunnan	2017	0.378674	0.326198	0.192201	0.384125	0.102928	0.628632	0.637961	0.662726	10.4406	37.8899	174.777	8.16898	0.359584
Shaanxi	2017	0.463615	0.26577	0.208276	0.38389	0.715058	0.498373	0.710322	0.741981	10.9555	49.6962	301.693	9.30708	5.34511
Gansu	2017	0.470132	0.164345	0.262363	0.342207	0.606033	0.51112	0.934723	0.67508	10.2576	34.3408	263.86	8.6623	7.21579
Qinghai	2017	0.608669	0.588407	0.637311	0.897525	0.35193	0.526869	0.649974	0.67224	10.693	44.2852	34.8229	8.01861	4.74162
Ningxia	2017	0.646366	0.622663	1	0.499095	0.622543	0.385309	0.748588	0.7251	10.835	45.8993	169.434	9.20265	4.1316
Xinjiang	2017	0.548365	0.396608	0.64352	0.401107	0.481746	0.604663	0.762546	0.728148	10.7131	39.7988	302.818	9.55503	4.1622
